# Supplementary material for: Plasma Circular-RNA 0005567 as a Potential Marker of Disease Activity in Rheumatoid Arthritis
Source: Int J Mol Sci. 2023 Dec 28;25(1):417. doi: 10.3390/ijms25010417 (PMC10779327; doi:10.3390/ijms25010417)
Supplement: Supplementary file 1 [file ijms-25-00417-s001.zip]

Archive with 1 entries (1 files):
- ijms-2757271-supplementary.pdf
